# Supplementary material for: The Impact of Emergency Department Arrival Time on Door-to-Balloon Time in Patients with ST-Segment Elevation Myocardial Infarction Receiving Primary Percutaneous Coronary Intervention
Source: J Clin Med. 2023 Mar 20;12(6):2392. doi: 10.3390/jcm12062392 (PMC10059039; doi:10.3390/jcm12062392)
Supplement: Supplementary file 1 [file jcm-12-02392-s001.zip]

Archive with 1 entries (1 files):
- jcm-2254251-supplementary.pdf
